# Supplementary material for: GITR and TIGIT immunotherapy provokes divergent multicellular responses in the tumor microenvironment of gastrointestinal cancers
Source: Genome Med. 2023 Nov 26;15:100. doi: 10.1186/s13073-023-01259-3 (PMC10680277; doi:10.1186/s13073-023-01259-3)
Supplement: Supplementary file 1 — Additional file 1. Supplementary tables S1 – 13. [file 13073_2023_1259_MOESM1_ESM.xlsx]

## Sheet: Table S1
Table S1: Clinical details of study samples
MSI: Microsatellite instabilty, MSS: Microsatellite stable, TNM: Tumor, Node, Metastasis
PatientID	SampleIDs	Tumor type	Pathologic TNM	Microsatellite status
8621	CRC_1	Colorectal adenocarcinoma	pT4a pN1a	MSS
8646	CRC_2	Colorectal medullary adenocarcinoma	pT3 pN0	MSI
8654	GC_1_1, GC_1_2, GC_1_3	Gastric adenocarcinoma	pT4b pN1 pM1	MSI
8815	CRC_3	Colorectal adenocarcinoma	pT3 pN0	MSS
8816	CRC_4	Colorectal adenocarcinoma	pT3 N2b M0	MSS
8819	CRC_5	Colorectal adenocarcinoma	pT3 pN2b	MSS
8821	CRC_6	Colorectal adenocarcinoma	pT4a pN1a	MSS
8823	CRC_7	Colorectal adenocarcinoma	pT3 pN0	MSS

## Sheet: Table S2
Table S2: Sequencing metrics for scRNA-seq
Sample	Estimated Number of Cells	Mean Reads per Cell	Median Genes per Cell	Sequencing Saturation	Total Genes Detected	Median UMI Counts per Cell	Final number of cells analyzed
CRC_1_ctrl	8316	51716	1057	0.804	22170	2448	6410
CRC_1_GITR	9161	44056	911	0.808	22669	1945	6579
CRC_1_PMAIono	3972	92877	1423	0.851	21337	3798	2876
CRC_1_T0	1960	36108	996	0.593	19400	3259	1110
CRC_2_ctrl	2742	35454	554	0.696	18085	1026	1982
CRC_2_GITR	2845	36183	493	0.751	17883	909	2126
CRC_2_PMAIono	2165	50164	569	0.807	17582	1132	1524
CRC_2_T0	8802	23942	804	0.652	21556	1855	6466
CRC_3_ctrl	5211	13570	581	0.481	21006	965	4229
CRC_3_GITR	6365	14363	487	0.622	20933	820	4482
CRC_3_PMAiono	4708	20448	585	0.598	20242	1072	3417
CRC_3_T0	10032	20829	544	0.576	22985	1595	4569
CRC_4_ctrl	15578	24480	655	0.7	24623	1394	8432
CRC_4_PMAIono	4991	32127	1347	0.49	22535	3381	4037
CRC_4_T0	7149	40916	1179	0.62	24503	3875	4606
CRC_4_TIGIT	15573	23050	859	0.576	24417	1872	8893
CRC_5_ctrl	2266	50507	441	0.838	18743	836	1351
CRC_5_GITR	2060	43339	732	0.827	19329	1462	1132
CRC_5_PMAIono	798	175494	786	0.558	17076	1555	498
CRC_5_T0	5479	16615	707	0.638	22036	1335	4711
CRC_5_TIGIT	880	46739	850	0.645	17599	1619	543
CRC_6_ctrl	6361	8112	542	0.284	21325	958	4662
CRC_6_GITR	7275	8995	558	0.344	21427	996	5257
CRC_6_PMAIono	3412	20471	1004	0.493	21209	2456	2693
CRC_6_T0	12286	8275	605	0.352	23022	1249	9750
CRC_7_ctrl	4537	35211	1030	0.623	21719	2506	2902
CRC_7_GITR	4839	18684	883	0.486	21132	1854	3711
CRC_7_PMAIono	3722	56517	393	0.64	20612	3341	1373
CRC_7_T0	26523	26366	704	0.665	26422	2111	9121
CRC_7_TIGIT	8604	18007	944	0.556	22352	2030	6676
GC_1_1_ctrl	415	52941	1112	0.662	16728	2665	340
GC_1_1_GITR	946	69541	1152	0.833	17609	2437	475
GC_1_1_PMAIono	610	77091	1264	0.827	16147	3191	511
GC_1_1_T0	623	59651	1144	0.755	17892	3068	499
GC_1_2_ctrl	9718	13973	533	0.724	21751	903	6937
GC_1_2_GITR	26789	35789	760	0.869	24202	1519	13261
GC_1_2_T0	23608	18447	783	0.683	24009	1745	15061
GC_1_2_TIGIT	25925	48404	501	0.934	23498	896	12418
GC_1_3_ctrl	19645	17047	576	0.793	22995	1113	13127
GC_1_3_GITR	22383	11333	671	0.613	23071	1357	16153
GC_1_3_T0	26517	25792	841	0.767	24407	1956	18378
GC_1_3_TIGIT	21897	11514	681	0.604	23140	1370	13205

## Sheet: Table S3
Table S3: Proportion of respective cell types in T0 samples
	SampleID
Cell type	CRC_1	CRC_2	CRC_3	CRC_4	CRC_5	CRC_6	CRC_7	GC_1_1	GC_1_2	GC_1_3
B	5.31532	3.26322	5.95316	24.1641	0.360858	24.2667	12.3342	5.01002	9.1229	8.13473
CD4_naive	10.7207	5.64491	5.14336	17.716	8.55445	13.2615	6.99485	6.01202	8.33942	11.073
CD4_TFh	2.07207	6.75843	0.218866	2.10595	2.25005	2.85128	0.899024	7.01403	12.6419	8.0259
CD4_TFh_proliferating	0.45045	2.05691	0.0218866	0.195397	0.594354	0.646154	0.613968	1.40281	2.43012	1.98607
CD4_Treg	3.6036	4.59326	0.503392	0.607903	8.93653	6.61538	1.57877	5.41082	3.03433	2.10034
CD4_Treg_proliferating	0.36036	0.231983	0	0	0.0849077	0.194872	0.0877097	0.200401	0.351902	0.136032
CD8_cytotoxic	30.0901	17.8936	11.9282	20.1259	28.062	17.6308	12.685	30.6613	24.2016	28.7953
CD8_dysfunctional	0.540541	16.579	0.0875465	0.455927	3.22649	6.67692	2.89442	2.20441	1.38105	0.897813
CD8_dysfunctional_proliferating	0.0900901	2.10331	0.0218866	0.0434216	0.530673	0.676923	0.811315	0.400802	0.60421	0.555011
CD8_naive	0.630631	0.0927931	0.481506	1.43291	0.912757	0.646154	0.942879	1.002	0.883075	0.827076
DCs	1.71171	0.695948	0.963012	1.23752	0.5519	1.40513	2.53262	0.601202	3.47254	3.03624
endothelial	0.630631	0.479431	4.00525	1.23752	5.71004	1.46667	4.93367	1.60321	1.21506	1.81739
epithelial	11.1712	24.8067	12.6724	6.75206	12.1842	6.29744	16.3798	13.0261	2.7621	1.34944
fibroblasts	1.26126	0.108259	15.5833	5.94876	10.2738	1.89744	3.87019	6.41283	3.45263	6.01807
macrophages	4.32432	4.36127	4.13657	3.06122	12.1842	4.59487	10.0318	11.4228	14.7334	15.2683
mast	1.26126	0.340241	1.18188	0.412505	0.785396	1.54872	1.30468	0.200401	0.338623	0.0979432
NK	2.43243	0.402103	0.569052	0.217108	0.764169	1.01538	0.109637	3.40681	0.829958	1.59974
plasma	23.2432	9.4185	36.485	14.0252	3.99066	7.32308	19.5593	4.00802	9.93958	8.12384
proliferating_B	0.0900901	0.170121	0.0437733	0.26053	0.0424538	0.984615	1.43625	0	0.265587	0.157797

## Sheet: Table S4
Table S4: Differential gene expression in
GITR agonist treated CD8 T cells relative to control
using MAST with sample as a random effect (log2FC >=+/-0.10).
CI: confidence interval, FDR: false discovery rate
Gene	log2FC	CI_upper	CI_lower	FDR
CCL4	0.63155	0.764016	0.499083	5.97635e-116
NEAT1	0.337279	0.410261	0.264297	1.54469e-17
CCL4L2	0.296417	0.39452	0.198314	1.50418e-45
GZMA	0.25822	0.333907	0.182534	7.94073e-11
IFITM1	0.256779	0.332621	0.180936	1.1307e-09
GNLY	0.25527	0.372256	0.138285	0.000286633
ISG20	0.244018	0.310752	0.177285	3.61388e-11
NFKBIA	0.242705	0.300991	0.184418	2.55e-17
GIMAP7	0.240767	0.308602	0.172931	7.49309e-14
CCL3	0.23921	0.350009	0.128411	6.14142e-61
ZFP36L1	0.235866	0.295691	0.176041	1.21265e-16
KLF6	0.234048	0.304338	0.163759	6.54282e-09
HCST	0.233994	0.30572	0.162269	4.63868e-10
IFITM2	0.232414	0.308129	0.156699	3.21842e-08
PRF1	0.231701	0.295203	0.168198	1.01948e-13
NKG7	0.219464	0.304122	0.134807	1.17433e-07
MT-CO1	0.21833	0.266321	0.170339	5.75089e-30
MT-ND4	0.209554	0.324552	0.0945566	3.79702e-11
GIMAP4	0.208338	0.258337	0.158339	1.56377e-15
S100A4	0.206015	0.288072	0.123958	2.64327e-13
CXCR4	0.204233	0.284359	0.124107	1.53942e-07
MT-ND1	0.189474	0.287274	0.0916736	1.24804e-10
MT-ATP6	0.183638	0.238456	0.128821	2.07844e-14
S100A11	0.183593	0.254351	0.112836	1.98402e-05
HSP90AB1	0.182224	0.25111	0.113338	4.66995e-06
GZMB	0.178641	0.266327	0.0909548	0.00112193
HNRNPA2B1	0.17179	0.240028	0.103552	3.01703e-05
YPEL3	0.168129	0.235042	0.101216	5.62857e-08
STK17A	0.167724	0.227571	0.107876	8.87632e-07
HMGB1	0.167408	0.239459	0.0953564	0.000128063
ACTG1	0.167121	0.238796	0.0954469	0.000116062
MT-CO2	0.166596	0.210852	0.12234	3.20878e-19
DEK	0.16434	0.223319	0.105362	3.77178e-06
ACTB	0.164318	0.210317	0.118319	1.12223e-12
MT-CO3	0.164074	0.238442	0.0897061	1.97229e-09
JUN	0.163641	0.233514	0.0937675	3.05387e-07
H1FX	0.162177	0.229856	0.094498	1.99121e-11
DDX17	0.15729	0.213753	0.100828	3.57992e-07
TMSB10	0.156207	0.205851	0.106562	9.66003e-12
H2AFZ	0.155382	0.223818	0.086947	0.000149749
SRGN	0.151035	0.213163	0.0889075	1.03882e-05
GNAI2	0.150934	0.203446	0.0984221	2.97516e-08
ARL4C	0.150209	0.209001	0.0914169	1.25624e-05
CCL5	0.148993	0.258833	0.0391519	3.82654e-20
TXNIP	0.146839	0.193611	0.100068	3.23949e-09
ARF6	0.146692	0.202067	0.0913165	2.41057e-06
MZT2B	0.145654	0.20489	0.0864181	2.37757e-06
SMAP2	0.144184	0.199225	0.0891436	9.79651e-07
SRSF9	0.143546	0.198017	0.0890746	5.3274e-07
NAP1L1	0.142305	0.204725	0.0798845	0.000206386
MYL12A	0.142305	0.212659	0.0719507	0.00106626
S100A6	0.139825	0.214338	0.0653114	0.000329633
HSPA8	0.137656	0.205337	0.0699754	0.000412336
PNRC1	0.13705	0.206166	0.0679345	0.00028929
CXCL13	0.13598	0.232439	0.039521	0.000970022
IFI16	0.134278	0.186441	0.0821152	5.66078e-07
IFNG	0.131369	0.197951	0.0647861	4.95277e-35
ATP5MC2	0.130787	0.202438	0.0591354	0.00422981
SET	0.130349	0.187057	0.0736397	9.26387e-05
IL32	0.127652	0.206436	0.0488674	6.14878e-05
HNRNPC	0.127163	0.187553	0.0667734	0.000299233
GPR171	0.126734	0.183703	0.069764	1.52256e-05
IFITM3	0.126563	0.178903	0.0742234	5.47081e-06
TYROBP	0.125454	0.18789	0.0630187	8.87208e-09
ATP6V0E1	0.123044	0.185533	0.0605555	0.00202932
CDC42	0.12217	0.179191	0.0651482	8.30711e-06
TIGIT	0.121535	0.18027	0.0628001	0.000229775
FYB1	0.121057	0.180228	0.0618857	0.000629636
PFN1	0.120738	0.180112	0.0613648	0.000136236
TPM3	0.120094	0.182578	0.0576109	0.002747
RAP1B	0.12	0.171078	0.068923	8.87055e-05
SH3BGRL3	0.118584	0.18459	0.0525769	8.66331e-06
HSP90AA1	0.116971	0.188971	0.0449711	0.0147148
SRSF3	0.116919	0.168199	0.0656381	0.000206979
HLA-DRB1	0.115294	0.182936	0.0476517	0.0011354
S100A10	0.114884	0.185963	0.0438057	0.0126354
RAC2	0.114487	0.179993	0.0489817	0.00238549
CYTOR	0.111907	0.169524	0.0542892	0.0003092
ARGLU1	0.110957	0.16126	0.0606545	0.000395848
TAF7	0.110642	0.153443	0.0678399	6.84963e-06
SYNE2	0.110156	0.16268	0.0576312	0.000699129
ATP6V1G1	0.108034	0.172195	0.0438737	0.0112772
GZMK	0.107091	0.173699	0.0404823	6.72384e-09
KHDRBS1	0.107031	0.156313	0.0577478	0.000179253
TMSB4X	0.106973	0.132578	0.0813687	1.26544e-14
HNRNPK	0.106811	0.165373	0.0482496	0.00253607
LSM2	0.106064	0.150735	0.0613926	3.10467e-06
NENF	0.105464	0.149027	0.0619011	1.02597e-08
KIAA1551	0.104742	0.157712	0.0517728	0.000765775
ANKRD11	0.104026	0.146659	0.0613938	4.29047e-05
HIF1A	0.103278	0.149342	0.0572143	0.000239511
UBXN4	0.101114	0.156455	0.0457726	0.00125217
BATF	0.10073	0.15715	0.0443095	0.00203828
LSM6	0.100463	0.143731	0.0571944	1.22424e-05
TPI1	-0.10022	-0.0280695	-0.17237	0.0353303
TUBA1B	-0.100491	-0.0531495	-0.147833	0.000547067
DUSP4	-0.100584	-0.0371896	-0.163979	0.00368172
FAM177A1	-0.100717	-0.0516642	-0.149771	9.5227e-05
LAPTM5	-0.101187	-0.0363575	-0.166017	0.000248167
NDUFA3	-0.101189	-0.0437589	-0.158619	4.78906e-05
HLA-DRB5	-0.103446	-0.0333419	-0.173551	5.48798e-15
RPS20	-0.103534	-0.0505242	-0.156544	2.96342e-05
RPL17	-0.106686	-0.049595	-0.163776	0.000273957
RPL30	-0.107607	-0.0828185	-0.132396	1.32869e-16
RPL29	-0.107802	-0.0712961	-0.144309	5.14096e-10
PFDN5	-0.108109	-0.0443919	-0.171826	1.41586e-05
CRIP1	-0.110155	-0.0525172	-0.167792	4.54376e-11
EEF1B2	-0.110601	-0.0395335	-0.181669	1.193e-15
FTL	-0.111042	-0.0664443	-0.15564	1.09187e-06
HLA-DPA1	-0.113929	-0.0479037	-0.179954	8.76366e-10
HMGN1	-0.114617	-0.0569466	-0.172286	5.0353e-06
RPL6	-0.115951	-0.0606008	-0.171302	1.07025e-16
RPL36	-0.117229	-0.0841642	-0.150294	1.84265e-15
TUBB4B	-0.117979	-0.0672524	-0.168706	2.17212e-09
MT2A	-0.119253	-0.0397363	-0.198769	0.00265175
ARHGDIB	-0.119515	-0.0492882	-0.189742	0.00115778
RPS3A	-0.121186	-0.07676	-0.165612	5.87072e-11
GUK1	-0.123277	-0.0565322	-0.190021	9.54116e-06
RPL35A	-0.123287	-0.0854995	-0.161074	4.51005e-24
ODC1	-0.127214	-0.0829126	-0.171515	3.20434e-09
PGK1	-0.127932	-0.0600938	-0.19577	2.45405e-05
GABARAP	-0.128631	-0.0618438	-0.195418	6.71039e-05
UBC	-0.129818	-0.0726524	-0.186983	2.69428e-09
RPS21	-0.132514	-0.0936761	-0.171352	1.98792e-18
LSP1	-0.133796	-0.0628396	-0.204753	2.61091e-07
RPL5	-0.134151	-0.0736727	-0.194629	8.65789e-11
ATP6V0C	-0.134165	-0.0760915	-0.192239	3.08575e-08
RPLP0	-0.137371	-0.0897689	-0.184972	1.80791e-13
PCBP2	-0.139074	-0.0720457	-0.206103	4.03647e-08
SLC3A2	-0.139711	-0.0850758	-0.194347	1.03522e-08
EIF1	-0.139886	-0.0978165	-0.181956	5.43323e-13
LDHA	-0.140728	-0.0717594	-0.209697	0.000159918
ITM2C	-0.141991	-0.0840669	-0.199915	1.34108e-10
RPS25	-0.14302	-0.107963	-0.178077	3.05718e-19
DCXR	-0.143337	-0.0923049	-0.194369	3.3912e-09
RPL21	-0.143497	-0.0863746	-0.20062	4.16517e-14
EMD	-0.145089	-0.0929687	-0.197209	1.01739e-10
TRIR	-0.145643	-0.0800709	-0.211216	6.97226e-06
MT-ND4L	-0.145746	-0.081202	-0.210291	3.51195e-18
H3F3B	-0.147269	-0.0970171	-0.197521	1.15364e-12
FTH1	-0.148146	-0.0931793	-0.203113	1.6149e-09
RPL36A	-0.151485	-0.0871689	-0.215801	6.11972e-11
CREM	-0.151946	-0.0854453	-0.218447	2.14127e-09
NDUFS5	-0.152523	-0.084851	-0.220194	3.93498e-10
EEF1D	-0.155103	-0.0930469	-0.217159	3.05425e-16
ANXA1	-0.155317	-0.0879838	-0.222651	2.30883e-13
UQCRB	-0.155346	-0.0845366	-0.226155	4.38134e-11
RPL31	-0.161297	-0.0909516	-0.231642	2.6886e-09
RPL38	-0.161376	-0.0916496	-0.231102	7.13849e-14
RABAC1	-0.161898	-0.0996469	-0.224149	1.04074e-12
ZFAS1	-0.163681	-0.0943388	-0.233022	2.82269e-08
SELENOK	-0.165108	-0.106166	-0.224051	1.02769e-09
HLA-B	-0.166022	-0.136711	-0.195333	3.77794e-31
RPL23A	-0.166587	-0.111398	-0.221776	2.50709e-25
RPL22	-0.167771	-0.0980547	-0.237488	6.37945e-09
HLA-C	-0.171546	-0.13563	-0.207462	4.33236e-27
NACA	-0.189641	-0.129446	-0.249836	4.82584e-13
RPL37	-0.196037	-0.154476	-0.237598	2.26554e-29
RPS27	-0.205002	-0.181453	-0.228551	1.0968e-64
CD3E	-0.208051	-0.137244	-0.278858	3.1588e-13
SH2D2A	-0.221301	-0.165473	-0.277129	4.75205e-21
GAPDH	-0.233711	-0.182513	-0.284908	6.80947e-26
RPL37A	-0.25979	-0.192133	-0.327448	5.22771e-21
PPDPF	-0.27955	-0.20766	-0.35144	7.35405e-23
ALDOA	-0.280217	-0.204552	-0.355882	9.78038e-27
RPL26	-0.300941	-0.237414	-0.364468	1.64088e-47
RPS29	-0.347513	-0.272138	-0.422887	7.93706e-45
MTRNR2L12	-0.478277	-0.382442	-0.574112	3.45479e-48

## Sheet: Table S5
Table S5: Gene signatures for cytotoxic effectors
compiled from PMID 27124452, PMID 29942094 and CD8
dysfunction from PMID 30595452
Cytotoxic effectors	CD8 dysfunction
GZMA	GBP2
GZMB	GALNT1
GZMK	TNFRSF1B
GZMH	PAG1
GNLY	ITGAE
PRF1	CCL3
IFNG	CD27
NKG7	TNFRSF9
KLRK1	CTLA4
KLRB1	CSF1
KLRD1	RAB27A
CTSW	MIR155HG
CST7	LYST
CCL4	KIR2DL4
CCL3	DGKH
	RDH10
	CXCL13
	TNS3
	SNAP47
	ENTPD1
	PHLDA1
	CD7
	AKAP5
	IFNG
	FAM3C
	PTMS
	PDCD1
	HAVCR2
	LAG3

## Sheet: Table S6
Table S6: Differential gene expression in
GITR agonist treated TFh-like cells relative to control
using MAST with sample as a random effect (log2FC >=+/-0.10).
CI: confidence interval, FDR: false discovery rate
Gene	log2FC	CI_upper	CI_lower	FDR
S100A4	0.43342	0.53119	0.335649	4.49939e-17
MT-CO1	0.377648	0.442826	0.312471	1.14884e-54
MT-ND1	0.362596	0.475917	0.249275	1.63594e-16
S100A6	0.319812	0.405548	0.234077	3.46807e-13
MT-CO3	0.284313	0.359644	0.208982	2.80622e-20
CXCL13	0.279246	0.399171	0.159321	8.54662e-05
MT-CO2	0.259749	0.306219	0.213279	3.13439e-32
VIM	0.254413	0.343542	0.165284	6.94195e-08
MT-ATP6	0.253602	0.312667	0.194536	2.52526e-20
SH3BGRL3	0.246212	0.314294	0.178129	2.18807e-14
LGALS1	0.244951	0.334567	0.155334	3.55393e-12
HMGB1	0.243871	0.327602	0.16014	2.9335e-08
HNRNPA2B1	0.243652	0.324099	0.163205	9.19302e-08
ISG20	0.242551	0.324182	0.160921	4.8807e-07
TMSB4X	0.24099	0.280311	0.201668	7.29811e-36
HCST	0.238755	0.308096	0.169413	4.98201e-10
HSPA8	0.237257	0.322109	0.152406	4.44606e-09
NFKBIA	0.234637	0.310268	0.159006	6.43792e-09
ALOX5AP	0.23036	0.309455	0.151265	1.68603e-07
RPL10A	0.219931	0.295794	0.144069	5.07505e-07
GZMB	0.217161	0.305336	0.128986	9.28591e-11
MT-ND2	0.215214	0.342415	0.0880138	2.24721e-06
IL32	0.212149	0.299014	0.125283	9.83865e-06
CORO1A	0.211942	0.286038	0.137847	9.23481e-07
ACTB	0.211935	0.25549	0.168379	5.16378e-21
RARRES3	0.207051	0.283589	0.130513	5.07505e-07
CCL5	0.202248	0.291293	0.113202	1.64236e-06
MT-ND4	0.20134	0.284962	0.117717	8.0932e-08
S100A10	0.200754	0.282842	0.118666	4.19733e-05
PFN1	0.198825	0.265462	0.132187	1.82972e-09
SRSF3	0.198195	0.259526	0.136864	1.44085e-09
MT-ATP8	0.197587	0.282909	0.112266	2.05091e-11
GNLY	0.196863	0.303582	0.0901442	0.000122866
MYL12A	0.195352	0.2765	0.114204	4.38754e-05
H3F3A	0.194917	0.268492	0.121342	7.85059e-06
ANXA2	0.191667	0.246916	0.136419	8.66135e-11
MYL6	0.188333	0.255775	0.12089	3.19029e-07
MT2A	0.186369	0.295439	0.0772996	0.00259229
ARL4C	0.185307	0.25415	0.116464	1.33498e-08
EMP3	0.183365	0.252492	0.114237	4.29054e-06
LIMD2	0.182168	0.249467	0.114869	1.64236e-06
ARPC5	0.181645	0.245308	0.117983	9.12153e-08
MT-CYB	0.181097	0.25687	0.105324	7.12735e-07
EID1	0.176854	0.242581	0.111126	9.40812e-07
CCR7	0.171482	0.237287	0.105677	1.02978e-14
CD7	0.17144	0.252578	0.0903025	0.000374117
LTB	0.170344	0.240769	0.0999185	2.47689e-06
CD3D	0.167345	0.248638	0.0860515	0.00067131
TMSB10	0.165351	0.21267	0.118033	1.45503e-11
COTL1	0.1627	0.242843	0.0825568	5.3973e-05
SELL	0.160309	0.212897	0.107721	3.46807e-13
ZFP36L1	0.15976	0.230557	0.0889637	1.01906e-05
ARL6IP5	0.158675	0.230325	0.0870253	2.34554e-05
TPM3	0.15827	0.232889	0.0836517	0.00034461
GPR171	0.156306	0.229544	0.0830678	3.55556e-08
IL7R	0.154601	0.246924	0.0622771	0.00644605
CD74	0.153378	0.241451	0.0653045	0.00440772
MT-ND5	0.150664	0.239974	0.0613544	0.000538082
HINT1	0.148795	0.223604	0.073985	0.000319554
SRGN	0.145506	0.2052	0.0858122	9.7818e-07
HLA-DRB1	0.144516	0.221588	0.0674434	0.000234187
H1FX	0.144334	0.214481	0.0741876	1.96205e-08
CD52	0.143753	0.211932	0.0755744	0.000208271
EIF3K	0.14321	0.221138	0.0652824	8.0932e-08
TXN	0.142638	0.220556	0.0647193	0.00232749
CD3G	0.141977	0.203291	0.0806624	7.80861e-05
LCP1	0.140404	0.202268	0.0785392	2.66285e-05
TNFRSF4	0.137587	0.211629	0.0635438	0.00135889
EZR	0.136538	0.208222	0.0648547	2.06166e-06
LBH	0.136342	0.193178	0.0795051	2.35058e-06
TRAPPC1	0.135318	0.204053	0.0665825	2.74034e-05
CST7	0.134688	0.211472	0.0579045	0.000238112
H2AFZ	0.13374	0.224936	0.0425439	0.00374659
MT1E	0.133378	0.212127	0.0546294	8.0932e-08
DBI	0.132284	0.199675	0.0648931	9.6927e-05
SEPT6	0.13144	0.196723	0.0661569	0.000172981
GZMA	0.131329	0.184798	0.0778615	1.165e-06
SMAP2	0.130538	0.206563	0.054513	4.83198e-06
CD99	0.128673	0.21087	0.0464752	0.00066968
SEPT7	0.128572	0.199137	0.0580074	0.000665067
NAP1L1	0.127506	0.206343	0.0486681	0.00157336
FXYD5	0.126251	0.203967	0.0485353	0.00830594
SUB1	0.124637	0.203283	0.0459913	0.000659132
HIST1H4C	0.123369	0.197463	0.0492763	0.00219938
CLIC1	0.123254	0.202153	0.0443547	0.0123644
RPS11	0.123113	0.20025	0.045975	6.1715e-05
IL2RA	0.121957	0.173096	0.0708178	9.25484e-06
HSP90AA1	0.120524	0.205024	0.036025	0.000395602
CFL1	0.119513	0.188553	0.0504729	0.00220699
ARPC2	0.119134	0.1969	0.0413687	0.00742183
LGALS3	0.117146	0.187901	0.0463907	0.000833213
COX5A	0.117062	0.188907	0.0452165	0.00328332
KIF2A	0.116066	0.165957	0.0661746	1.01298e-07
CDC42	0.115932	0.18466	0.0472045	9.29262e-05
RPL13A	0.115425	0.194029	0.0368219	0.0104279
UCP2	0.115334	0.171051	0.059617	0.000103504
LRRFIP1	0.115135	0.176502	0.053768	0.000248293
ABRACL	0.114064	0.178051	0.050077	1.23833e-05
IRF1	0.112423	0.174371	0.0504751	0.000386893
STMN1	0.111654	0.175171	0.0481377	0.000184258
HNRNPD	0.111027	0.162105	0.0599493	3.73601e-06
TNFRSF18	0.110257	0.186756	0.0337585	0.00979382
CD44	0.109007	0.181114	0.0368997	0.00540831
MT-ND3	0.108231	0.182137	0.0343251	0.00418397
TNFRSF1B	0.108175	0.160213	0.0561375	0.000251846
DYNLL1	0.107799	0.185109	0.0304898	0.00157542
KLF6	0.106195	0.184069	0.0283212	0.0204166
EMB	0.1039	0.160981	0.0468196	2.44474e-07
HSPB1	0.103857	0.166152	0.0415614	0.00390161
RNF213	0.103653	0.174644	0.0326612	0.000189559
SET	0.103535	0.170568	0.0365018	8.54662e-05
TPM4	0.102767	0.15045	0.0550847	4.54836e-05
IFITM1	0.102215	0.194214	0.0102156	0.00240963
ANXA1	0.101212	0.145804	0.0566199	2.18964e-05
YWHAB	0.100941	0.181615	0.0202673	0.0108751
CIB1	0.100783	0.175879	0.0256874	0.00128474
RPS27	-0.101129	-0.0707711	-0.131486	1.82972e-09
SQSTM1	-0.101178	-0.0254805	-0.176876	4.83198e-06
ZNF292	-0.102416	-0.0482134	-0.156618	6.16437e-05
HSPA1A	-0.102516	-0.0474815	-0.157549	6.07106e-07
TUBB4B	-0.103479	-0.0451913	-0.161766	1.39324e-05
SNHG12	-0.103521	-0.0562377	-0.150804	1.5753e-06
CIRBP	-0.104994	-0.0295319	-0.180457	6.7873e-11
DDIT3	-0.106474	-0.0619176	-0.151031	2.40337e-09
SAP18	-0.106827	-0.0352584	-0.178395	3.32696e-07
UBL5	-0.107046	-0.0290205	-0.185072	0.000491279
SARAF	-0.107559	-0.0324331	-0.182684	0.000654707
TMA7	-0.107687	-0.0322249	-0.183149	5.184e-10
FKBP8	-0.107944	-0.0427569	-0.173131	0.00033136
MAP1LC3B	-0.109763	-0.0444423	-0.175085	1.68516e-08
RNF181	-0.10984	-0.0494584	-0.170221	1.89482e-05
GRSF1	-0.110447	-0.0585833	-0.16231	1.81364e-05
GAPDH	-0.110644	-0.0633292	-0.157959	2.24721e-06
PET100	-0.112183	-0.0460838	-0.178282	2.44474e-07
PLIN2	-0.112742	-0.052067	-0.173417	1.96245e-14
ROMO1	-0.112837	-0.040568	-0.185106	0.000512726
ELOC	-0.115406	-0.0542739	-0.176539	3.56177e-10
UBE2D3	-0.118701	-0.0447888	-0.192613	2.23225e-05
EEF2	-0.119515	-0.0400117	-0.199019	0.000868632
OAZ1	-0.119595	-0.0612202	-0.17797	1.77107e-09
ZFAS1	-0.11993	-0.0393945	-0.200466	1.44492e-07
SELENOK	-0.12346	-0.0572889	-0.189632	1.87927e-09
BAX	-0.126254	-0.0598318	-0.192677	2.07308e-06
RPL26	-0.126634	-0.0556977	-0.197571	5.74242e-18
EDF1	-0.127132	-0.050368	-0.203896	0.000440413
KRTCAP2	-0.127384	-0.0523564	-0.202411	1.1903e-06
ATP5IF1	-0.127643	-0.0527254	-0.202561	2.44474e-07
PPP1R15A	-0.127928	-0.0613448	-0.194511	1.97156e-08
PNPLA2	-0.129867	-0.078473	-0.181261	1.8164e-11
GUK1	-0.130958	-0.0560047	-0.20591	3.48443e-05
FAM162A	-0.131137	-0.07879	-0.183483	2.91734e-09
BATF	-0.132491	-0.05058	-0.214402	0.000157396
BNIP3L	-0.133557	-0.0722337	-0.194881	6.19691e-09
FTL	-0.133868	-0.0847747	-0.182961	2.73571e-08
COX6A1	-0.137255	-0.0587534	-0.215757	3.0662e-07
JUN	-0.13799	-0.0626577	-0.213322	2.44474e-07
PCBP2	-0.138627	-0.0576839	-0.21957	1.56542e-07
GYPC	-0.140776	-0.0581815	-0.22337	4.98989e-09
NACA	-0.142004	-0.0786401	-0.205369	1.12126e-09
PDE3B	-0.142841	-0.0822024	-0.203479	6.60974e-08
ATP6V0C	-0.14301	-0.0725395	-0.21348	5.75903e-10
COPE	-0.145676	-0.0842955	-0.207057	2.4415e-07
HMGN1	-0.146469	-0.0750458	-0.217893	1.165e-06
DNAJB1	-0.146814	-0.084911	-0.208718	1.82972e-09
EVL	-0.148117	-0.0761677	-0.220067	8.12662e-08
EIF1	-0.149099	-0.108311	-0.189887	3.46807e-13
MAGEH1	-0.153953	-0.0951454	-0.212761	7.45379e-11
ENO1	-0.160604	-0.0782012	-0.243007	1.82972e-09
CREM	-0.169037	-0.0875999	-0.250473	4.7221e-07
UQCRB	-0.170109	-0.0905999	-0.249618	1.24194e-09
BTG3	-0.171439	-0.114173	-0.228706	8.80038e-12
TPI1	-0.173495	-0.0934887	-0.253501	1.97126e-11
TRIR	-0.173775	-0.0977847	-0.249766	1.50048e-06
RPS27L	-0.181005	-0.104531	-0.257479	2.35927e-08
ARID5B	-0.183741	-0.108247	-0.259235	4.97547e-09
GPI	-0.18877	-0.119194	-0.258346	7.8677e-08
NR3C1	-0.189687	-0.108119	-0.271256	8.57981e-17
DUSP4	-0.196138	-0.117809	-0.274466	1.64886e-13
SLC3A2	-0.204589	-0.133632	-0.275546	1.64886e-13
GPX4	-0.210273	-0.132967	-0.287579	6.32454e-10
MIF	-0.227553	-0.160205	-0.2949	1.23228e-18
PPDPF	-0.230203	-0.15292	-0.307487	4.32374e-14
JUNB	-0.234333	-0.151065	-0.317601	5.07275e-16
RGS1	-0.237211	-0.161023	-0.313398	1.052e-16
ALDOA	-0.293488	-0.215643	-0.371332	1.90812e-22
MTRNR2L12	-0.46273	-0.369429	-0.556032	9.63249e-43

## Sheet: Table S7
Table S7: Differential gene expression in
GITR agonist treated Treg cells relative to control
using MAST with sample as a random effect (log2FC >=+/-0.10).
CI: confidence interval, FDR: false discovery rate
Gene	log2FC	CI_upper	CI_lower	FDR
LGALS1	0.337372	0.470251	0.204493	0.000459268
SERP1	0.292243	0.423145	0.161341	0.00651381
BATF	0.280554	0.386337	0.174771	0.000133982
NEAT1	0.28026	0.426013	0.134508	0.00651381
SMAP2	0.254276	0.385111	0.123441	0.0109458
KLF6	0.252328	0.393797	0.110858	0.0230651
CDC42	0.236702	0.360805	0.1126	0.033464
CUTA	0.233537	0.372046	0.0950291	0.00245388
SAT1	0.213495	0.330602	0.0963877	0.0495592
MT-ND4	0.210854	0.338927	0.0827807	0.0265309
NAMPT	0.199451	0.30009	0.0988115	0.00293735
MT-CO1	0.184049	0.254537	0.11356	0.000454632
FRMD4B	0.182123	0.262421	0.101826	0.00245388
LIMS1	0.175519	0.269839	0.0811984	0.0408614
HINT1	0.174286	0.285796	0.0627755	0.0450895
SLC38A2	0.162682	0.250023	0.0753417	0.021633
MRPL36	0.161537	0.234802	0.088271	0.00295887
TRAPPC6A	0.138632	0.213945	0.0633197	0.021633
NENF	0.12793	0.197622	0.0582378	0.0214914
UBALD2	0.127079	0.204301	0.0498579	0.0450895
RPS2	0.125049	0.23593	0.014167	0.00585659
SNAP23	0.113098	0.205108	0.0210882	0.0450895
UBE2S	0.112456	0.190469	0.0344427	0.0214914
ATF4	0.111571	0.197604	0.0255392	0.0429165
ARID4A	0.11042	0.173496	0.0473437	0.0224244
IRF4	0.109481	0.168517	0.0504451	0.045324
TMSB10	0.109459	0.169072	0.0498457	0.0429165
CD79B	0.10817	0.169298	0.0470429	0.021633
RPL37	-0.122305	-0.0400824	-0.204527	0.00035359
HLA-C	-0.124458	-0.0692805	-0.179635	0.00035359
RPL6	-0.127379	-0.0253282	-0.229429	0.000547442
EEF1A1	-0.131689	-0.0770873	-0.18629	0.00198022
RPL29	-0.13194	-0.0605	-0.203379	0.0422278
RPS21	-0.142007	-0.0451166	-0.238896	0.0188572
HNRNPH3	-0.146556	-0.0648277	-0.228284	0.045324
TMEM173	-0.151422	-0.0348329	-0.268011	0.021633
MT-CYB	-0.155373	-0.0621566	-0.248589	0.0114356
PSMB8-AS1	-0.158066	-0.0667182	-0.249414	0.0411919
MT-ND3	-0.158593	-0.0762633	-0.240923	0.0214612
MORC3	-0.160007	-0.0771368	-0.242877	0.021633
HNRNPA0	-0.170354	-0.0673484	-0.273359	0.0471434
CD37	-0.175141	-0.0469916	-0.30329	0.0246324
RPL5	-0.183963	-0.0792857	-0.28864	0.0188572
TIGIT	-0.205704	-0.0809475	-0.33046	0.00112867
SLC3A2	-0.209154	-0.0971146	-0.321194	0.0188572
PBXIP1	-0.220611	-0.103955	-0.337267	0.033464
ARHGDIB	-0.221212	-0.0894883	-0.352935	0.000768279
LIMD2	-0.22251	-0.0914342	-0.353586	0.021633
LSP1	-0.223455	-0.0823612	-0.364549	0.0141467
SARAF	-0.238842	-0.112878	-0.364807	0.000547442
CIRBP	-0.2398	-0.106621	-0.372979	0.00198022
HMGN1	-0.250352	-0.12701	-0.373694	0.0208502
RARRES3	-0.251746	-0.1364	-0.367091	0.00651381
ALDOA	-0.272594	-0.137456	-0.407732	0.00585919
CARD16	-0.294304	-0.161247	-0.427361	0.000826721
MTRNR2L12	-0.335043	-0.198204	-0.471881	5.98506e-05

## Sheet: Table S8
Table S8: Differential gene expression in
GITR agonist treated NK cells relative to control
using MAST with sample as a random effect (log2FC >=+/-0.10).
CI: confidence interval, FDR: false discovery rate
Gene	log2FC	CI_upper	CI_lower	FDR
CD52	0.679568	1.1661	0.193033	0.113398
GZMA	0.624589	1.09417	0.155004	0.238267
MT-ND1	0.55865	1.03302	0.084284	0.278355
IFITM3	0.510214	0.859943	0.160485	0.152757
CD74	0.481317	0.953162	0.00947072	0.40531
DDX3X	0.463158	0.723516	0.2028	0.128886
FXYD5	0.460861	0.869388	0.0523341	0.347902
MRPS6	0.449053	0.791247	0.106858	0.220084
RPL27A	0.439989	0.829283	0.0506946	0.287599
SSR4	0.439125	0.814225	0.0640249	0.317158
HNRNPA2B1	0.434511	0.807312	0.0617099	0.317158
PPIA	0.410174	0.811445	0.00890373	0.389633
ATP6V0E1	0.408337	0.732777	0.0838964	0.276318
EDF1	0.393643	0.755887	0.0313992	0.140045
S100A4	0.381047	0.851095	-0.0890013	0.470435
TCF25	0.377824	0.683793	0.0718543	0.193767
MT-ND2	0.374579	0.861222	-0.112064	0.502952
SH3BGRL3	0.368341	0.70393	0.0327515	0.140045
HOPX	0.367752	0.746961	-0.0114566	0.44466
TACC1	0.366409	0.596486	0.136333	0.128886
RPL3	0.361803	0.725046	-0.00143904	0.0728949
RPL15	0.359336	0.750613	-0.0319402	0.246812
PPIB	0.351696	0.745687	-0.0422956	0.128886
HLA-DPB1	0.348876	0.658427	0.0393253	0.255475
PSMA7	0.344625	0.69621	-0.00695997	0.246812
AHNAK	0.343851	0.595151	0.0925509	0.113398
GZMB	0.340876	0.786809	-0.105057	0.530895
ZNRD1	0.339589	0.54694	0.132238	0.0031967
ITGA4	0.338633	0.597721	0.0795464	0.236856
MTPN	0.33729	0.587948	0.0866313	0.152757
VIM	0.330406	0.738658	-0.0778464	0.555328
GSTP1	0.329558	0.731418	-0.0723025	0.513671
PRMT2	0.329448	0.58065	0.0782464	0.135696
UBE2D2	0.328476	0.596257	0.0606958	0.285605
MGAT1	0.327798	0.534201	0.121394	0.135696
CUTA	0.327507	0.624814	0.0302004	0.152757
UQCRFS1	0.327429	0.587884	0.0669747	0.282602
RPL31	0.325096	0.725735	-0.0755429	0.395357
KRT10	0.324551	0.661194	-0.0120913	0.375599
SF3B5	0.323869	0.630784	0.0169528	0.246812
EIF3K	0.323162	0.71086	-0.064536	0.482749
GNLY	0.321887	0.576346	0.0674287	0.174726
TLN1	0.317299	0.5611	0.0734978	0.254812
VPS28	0.313731	0.592097	0.0353657	0.35464
COX6C	0.307551	0.676564	-0.0614619	0.185493
NCL	0.307512	0.639586	-0.024562	0.478049
ARPC5	0.305242	0.561671	0.0488139	0.289051
LGALS1	0.304857	0.724989	-0.115276	0.62094
RPLP0	0.303903	0.686252	-0.0784455	0.484016
GADD45GIP1	0.303009	0.515527	0.0904916	0.220084
IRF1	0.301522	0.616526	-0.013482	0.402726
TBCA	0.299046	0.580634	0.0174574	0.282602
CTSW	0.296291	0.724182	-0.131601	0.642493
SRSF4	0.295995	0.530823	0.0611666	0.220084
CCL5	0.295789	0.749658	-0.15808	0.418909
COX5A	0.292253	0.598034	-0.013528	0.35464
RBM3	0.291288	0.516313	0.0662639	0.238267
RAC1	0.291179	0.634877	-0.052519	0.409015
SF3B1	0.290778	0.584431	-0.0028749	0.370157
RPL13A	0.289183	0.680981	-0.102614	0.573691
PFN1	0.288608	0.63118	-0.0539638	0.512095
LDHB	0.288418	0.580464	-0.00362887	0.321697
C1orf43	0.287568	0.550291	0.024846	0.33244
PDCD4	0.287036	0.599762	-0.0256906	0.152757
CD47	0.286014	0.559598	0.0124304	0.329135
ARPC5L	0.284608	0.559414	0.00980193	0.389633
APRT	0.283942	0.592193	-0.0243085	0.482749
RPL36AL	0.28364	0.679974	-0.112694	0.448036
FIS1	0.279856	0.534138	0.0255747	0.236856
SLC25A5	0.279812	0.564875	-0.00525104	0.431977
TMX4	0.278863	0.533973	0.023753	0.20988
DNAJC8	0.277512	0.52567	0.0293542	0.220084
KMT2E	0.277031	0.580498	-0.0264359	0.415273
ATF4	0.275813	0.508811	0.0428146	0.152757
HINT1	0.274986	0.676092	-0.12612	0.529723
MT-ND4	0.274215	0.628212	-0.0797807	0.547655
HMGB1	0.270139	0.695729	-0.155451	0.610123
VAMP5	0.267764	0.502312	0.0332161	0.315626
LRRFIP1	0.267724	0.550519	-0.0150714	0.350335
AKNA	0.266168	0.586326	-0.0539889	0.153617
RPS27L	0.266139	0.565491	-0.0332127	0.254812
SLC25A6	0.265968	0.551351	-0.0194149	0.137314
NLRC3	0.263562	0.463689	0.0634359	0.253632
CAPZA2	0.261991	0.473164	0.0508169	0.150784
SSR3	0.259716	0.489215	0.0302179	0.35464
NAP1L1	0.258672	0.560244	-0.0429005	0.529723
TXNDC17	0.258247	0.476871	0.0396224	0.0613285
EMP3	0.257436	0.635748	-0.120875	0.642987
FCER1G	0.256379	0.670909	-0.15815	0.688758
NDUFS8	0.255595	0.504399	0.00679048	0.287943
CD44	0.255337	0.613008	-0.102334	0.386251
CLIC1	0.252982	0.646324	-0.14036	0.541648
HLA-DPA1	0.24993	0.518977	-0.0191168	0.280396
RPL18	0.248337	0.517354	-0.0206805	0.402407
TPST2	0.244533	0.436175	0.0528905	0.230848
TRAPPC2L	0.24303	0.416866	0.0691941	0.214762
ATP5MC3	0.242891	0.590869	-0.105087	0.152757
POLR2F	0.239361	0.477297	0.00142502	0.282602
ATP5PD	0.239142	0.48964	-0.0113571	0.154156
RPL10A	0.238628	0.647298	-0.170043	0.690763
VCP	0.237303	0.471418	0.00318834	0.152757
CCT6A	0.237114	0.45449	0.0197377	0.212691
PYURF	0.236765	0.454211	0.0193182	0.377167
WIPF1	0.233902	0.577497	-0.109692	0.152757
LUC7L3	0.233579	0.460511	0.00664722	0.152757
PRPF40A	0.232734	0.419145	0.0463233	0.176835
RARRES3	0.229428	0.690621	-0.231766	0.73206
TMSB10	0.229279	0.443527	0.0150315	0.33244
ITGB1	0.22522	0.532275	-0.0818357	0.287599
MYDGF	0.225045	0.461009	-0.0109183	0.331684
SLFN5	0.224374	0.498385	-0.049638	0.542386
FCGR3A	0.223539	0.481292	-0.0342128	0.280231
CHCHD2	0.222725	0.614687	-0.169236	0.741856
UQCRH	0.222064	0.574674	-0.130547	0.212691
SFPQ	0.219097	0.461747	-0.023553	0.482749
IER2	0.218901	0.544546	-0.106745	0.60994
TMEM50A	0.218745	0.549454	-0.111965	0.657383
CORO1A	0.218323	0.603442	-0.166796	0.741856
CDC42	0.218228	0.545493	-0.109037	0.143039
CHD9	0.217919	0.411879	0.0239584	0.336912
TRIR	0.21613	0.58151	-0.149251	0.431977
NDUFA4	0.215363	0.576678	-0.145951	0.717796
SMARCA5	0.215005	0.400917	0.0290923	0.315626
C14orf119	0.214428	0.399352	0.029504	0.342965
TMEM183A	0.213855	0.401947	0.0257631	0.350335
GPBP1	0.213646	0.453098	-0.0258067	0.37846
FKBP2	0.213459	0.500231	-0.0733137	0.610123
LSM5	0.213241	0.420061	0.00641993	0.246812
GNG5	0.212844	0.564046	-0.138359	0.315626
TUBB	0.212709	0.481022	-0.0556046	0.369859
ATP6V0B	0.212485	0.47696	-0.0519907	0.541306
C19orf53	0.212157	0.484267	-0.0599533	0.578675
RPL13	0.211158	0.431195	-0.00887944	0.175024
PLP2	0.209299	0.447289	-0.028691	0.287599
SPCS2	0.209181	0.490892	-0.0725291	0.588761
HNRNPH1	0.20914	0.439035	-0.0207552	0.289051
TOMM7	0.208662	0.588364	-0.17104	0.373915
S100A6	0.208075	0.672084	-0.255935	0.735398
PSMD4	0.207502	0.407871	0.00713253	0.152757
PYHIN1	0.207406	0.471323	-0.0565106	0.482749
HLA-DRA	0.20724	0.448952	-0.0344714	0.39137
IFITM2	0.207221	0.597153	-0.182711	0.748889
SNHG8	0.203939	0.435768	-0.027889	0.437526
ARF5	0.203498	0.503354	-0.0963575	0.551634
VPS29	0.202809	0.389993	0.0156241	0.147469
ATP5MG	0.202176	0.604334	-0.199983	0.602383
CD96	0.201884	0.530797	-0.12703	0.686355
RNF19A	0.198433	0.465312	-0.0684463	0.60994
MT-CO3	0.197997	0.463882	-0.0678886	0.570108
RPS25	0.197469	0.515187	-0.120249	0.59644
LGALS3	0.196528	0.47121	-0.0781535	0.37846
ATP5F1D	0.196376	0.562285	-0.169533	0.695718
RPN2	0.195489	0.407986	-0.0170086	0.429009
DNAJC15	0.195481	0.389484	0.00147877	0.305531
NDUFAB1	0.193212	0.432332	-0.0459074	0.541648
DOK2	0.190416	0.386178	-0.00534532	0.444973
HSPD1	0.1904	0.416571	-0.0357703	0.530837
ATRX	0.190313	0.444973	-0.0643478	0.55071
PGLS	0.188609	0.416478	-0.0392595	0.195378
RPS7	0.188469	0.420515	-0.043577	0.482749
DDRGK1	0.188238	0.404425	-0.0279493	0.508036
COX6A1	0.187223	0.568222	-0.193776	0.305531
HNRNPA3	0.187053	0.483055	-0.108948	0.279193
VPS4B	0.186282	0.388341	-0.0157781	0.317013
DUSP4	0.183933	0.440497	-0.0726322	0.287599
NDUFB7	0.181618	0.462071	-0.0988348	0.684172
CAP1	0.181473	0.449816	-0.0868706	0.657383
SLC9A3R1	0.181397	0.477506	-0.114713	0.683019
UXT	0.181293	0.498908	-0.136322	0.742774
TCIRG1	0.181287	0.40072	-0.0381449	0.279193
METTL26	0.181041	0.443186	-0.0811038	0.648004
DAD1	0.181021	0.485493	-0.123451	0.679071
PSME1	0.180606	0.54884	-0.187627	0.772643
MESD	0.180515	0.377837	-0.0168064	0.296085
EIF3H	0.179745	0.430475	-0.0709844	0.505279
ID2	0.179717	0.468987	-0.109553	0.337424
MGST3	0.179669	0.441176	-0.0818385	0.285605
EML4	0.179576	0.434031	-0.07488	0.55759
RPS9	0.179519	0.505316	-0.146279	0.706903
PSMG2	0.179445	0.386817	-0.0279272	0.176835
PHF3	0.177356	0.403219	-0.0485073	0.413917
UFD1	0.17733	0.370166	-0.0155053	0.196941
UBE2L6	0.177008	0.396106	-0.0420899	0.135696
NDUFB10	0.176947	0.451432	-0.0975379	0.448036
PPP1CC	0.17563	0.384257	-0.0329973	0.470435
PRDX5	0.175451	0.511247	-0.160344	0.668473
SLC3A2	0.174223	0.399274	-0.0508277	0.590617
ADRM1	0.173941	0.405165	-0.0572823	0.560955
HSPE1	0.173829	0.450129	-0.102472	0.133291
MYO1F	0.173622	0.403456	-0.0562119	0.152757
SEPT1	0.17328	0.400891	-0.0543308	0.602383
FUS	0.172861	0.461992	-0.11627	0.402726
RNF213	0.17224	0.527684	-0.183205	0.744237
KLRC1	0.168249	0.499633	-0.163136	0.784648
POMP	0.168112	0.508155	-0.17193	0.627159
MRPS18C	0.168018	0.385627	-0.04959	0.501545
MT-CO2	0.167756	0.368266	-0.0327537	0.431977
TMEM179B	0.166968	0.383001	-0.0490647	0.471368
TSPO	0.166688	0.486986	-0.15361	0.246812
NT5C	0.166598	0.411638	-0.0784432	0.383328
CHST12	0.166415	0.396255	-0.0634245	0.610123
IK	0.166273	0.399611	-0.0670646	0.263756
SAP18	0.165602	0.486064	-0.154861	0.18234
LCP2	0.165415	0.408699	-0.077868	0.551634
ABHD17A	0.165068	0.416884	-0.0867471	0.617574
GRB2	0.164898	0.36487	-0.0350741	0.458327
SEC62	0.164405	0.455806	-0.126997	0.7171
THUMPD3-AS1	0.16401	0.372977	-0.0449576	0.403259
SPCS3	0.163967	0.408115	-0.0801806	0.664842
TMOD3	0.16376	0.35239	-0.0248695	0.150784
UBE2L3	0.162867	0.35845	-0.0327165	0.236856
SRPK2	0.162688	0.361565	-0.0361889	0.370157
TRDC	0.162453	0.416296	-0.0913911	0.521995
SNU13	0.162041	0.476911	-0.152829	0.748102
PNISR	0.161511	0.431715	-0.108693	0.407697
PRDX1	0.161437	0.435258	-0.112384	0.152757
AURKAIP1	0.161294	0.454053	-0.131466	0.230848
NDUFA2	0.161099	0.440186	-0.117988	0.60994
PDCD6	0.160959	0.372273	-0.0503554	0.351545
KIAA1551	0.160556	0.395901	-0.0747886	0.641473
CD81	0.160237	0.456134	-0.13566	0.588761
AOAH	0.160122	0.442719	-0.122475	0.195255
NDUFS6	0.159632	0.425106	-0.105843	0.600452
C11orf58	0.15871	0.453375	-0.135954	0.639424
EIF5A	0.158626	0.386031	-0.0687788	0.383328
DSTN	0.158399	0.399009	-0.0822104	0.661112
C9orf78	0.15799	0.373416	-0.0574364	0.515359
CD3E	0.157688	0.364147	-0.0487707	0.479325
ISG20	0.157649	0.498642	-0.183343	0.354122
ADSS	0.157231	0.383828	-0.069366	0.641473
PPP1CA	0.157212	0.483302	-0.168878	0.779794
RSL1D1	0.157063	0.35016	-0.0360334	0.528317
TMCO1	0.156961	0.350699	-0.0367759	0.525407
SUB1	0.156822	0.528755	-0.215112	0.838518
EZR	0.156535	0.45677	-0.1437	0.778838
NONO	0.156014	0.376793	-0.0647651	0.417824
COTL1	0.155849	0.352723	-0.0410248	0.353505
RPL35	0.155647	0.491064	-0.179771	0.668473
SMDT1	0.15558	0.420059	-0.108899	0.372641
CTSD	0.155384	0.349862	-0.0390939	0.375599
CNN2	0.154988	0.32712	-0.0171436	0.35464
LIMD2	0.153804	0.531949	-0.224341	0.832773
LINC00996	0.153081	0.391632	-0.0854699	0.549987
DDX24	0.152905	0.473524	-0.167713	0.806366
PSMC5	0.152555	0.365631	-0.0605215	0.610123
RPL17	0.151667	0.456731	-0.153396	0.354122
KMT2C	0.150482	0.374253	-0.0732888	0.370157
MSN	0.149809	0.471483	-0.171866	0.807135
MT-ND6	0.149141	0.520868	-0.222586	0.849667
PSMB8-AS1	0.148839	0.327738	-0.0300595	0.484016
NKG7	0.148829	0.402037	-0.104379	0.659531
HLA-DRB5	0.147574	0.41392	-0.118771	0.470376
RPL4	0.147447	0.531266	-0.236372	0.737158
PNPLA2	0.145836	0.368566	-0.0768944	0.547655
RAB7A	0.145277	0.343247	-0.0526936	0.295966
C19orf70	0.145159	0.358475	-0.0681563	0.366512
RPL35A	0.144138	0.510648	-0.222372	0.0569454
RPL24	0.143672	0.527989	-0.240644	0.282602
GIMAP4	0.143331	0.362846	-0.0761839	0.36878
HIGD2A	0.142829	0.455156	-0.169498	0.820894
ITSN2	0.142351	0.365155	-0.0804537	0.502952
CAMLG	0.142113	0.338362	-0.054137	0.638093
MT-ATP6	0.141664	0.424118	-0.14079	0.407697
PARP1	0.141488	0.349277	-0.0663004	0.655618
ST3GAL1	0.141212	0.333417	-0.0509933	0.484738
SYNRG	0.139555	0.337171	-0.0580609	0.330879
SELL	0.138954	0.285649	-0.00774025	0.246812
AAK1	0.138885	0.346307	-0.0685364	0.657275
NDUFV2	0.138172	0.356135	-0.0797906	0.59644
C12orf75	0.138085	0.44145	-0.165281	0.562035
SEPT9	0.137512	0.404404	-0.129379	0.765352
CSK	0.136895	0.316878	-0.0430884	0.59644
GCHFR	0.136831	0.365621	-0.0919589	0.7171
HNRNPK	0.136784	0.478169	-0.2046	0.297436
RABAC1	0.136742	0.47702	-0.203535	0.815904
RBPJ	0.136459	0.383883	-0.110966	0.153707
G3BP1	0.136194	0.330582	-0.0581937	0.654336
SAMSN1	0.135977	0.406008	-0.134054	0.432945
DAZAP2	0.135685	0.423956	-0.152586	0.755622
NDUFB9	0.13542	0.41801	-0.14717	0.431977
COA3	0.135098	0.333963	-0.0637673	0.128886
CD37	0.135032	0.480171	-0.210107	0.510455
RPLP2	0.134001	0.460245	-0.192242	0.844492
TBCB	0.133748	0.392097	-0.124602	0.370157
RTRAF	0.13371	0.369207	-0.101787	0.598625
GMFG	0.133383	0.502004	-0.235239	0.315626
HLA-F	0.13333	0.419776	-0.153115	0.59644
KRAS	0.13206	0.393332	-0.129213	0.280814
SERPINB1	0.132019	0.377371	-0.113333	0.764911
C19orf24	0.131112	0.316285	-0.0540621	0.541648
TUFM	0.130686	0.369933	-0.108561	0.7171
DNAJC4	0.129863	0.324913	-0.0651874	0.623719
RACK1	0.128912	0.485889	-0.228065	0.885016
VPS36	0.128815	0.311776	-0.0541455	0.47624
LDLRAD4	0.128535	0.355475	-0.0984056	0.246812
MYCBP2	0.128152	0.351407	-0.0951035	0.668473
HLA-DMA	0.128047	0.315945	-0.0598521	0.635806
NME2	0.126406	0.34492	-0.0921071	0.512095
TNRC6B	0.125398	0.403626	-0.15283	0.679071
RWDD1	0.125162	0.378521	-0.128198	0.793241
MRPS21	0.124594	0.405751	-0.156563	0.441276
TMEM14B	0.124104	0.367066	-0.118858	0.665918
RPL7A	0.123735	0.441806	-0.194337	0.654336
RAN	0.123096	0.42944	-0.183248	0.577896
SELENOH	0.121245	0.413531	-0.171041	0.832049
RNF125	0.120461	0.34714	-0.106218	0.43908
STK4	0.120195	0.431711	-0.191322	0.851075
DBI	0.11993	0.453245	-0.213385	0.627911
RBM17	0.119186	0.333951	-0.095579	0.432945
CLEC2D	0.119076	0.352234	-0.114082	0.191718
CCT2	0.118888	0.312791	-0.0750147	0.315626
RBM39	0.118584	0.464101	-0.226933	0.764892
CMIP	0.118123	0.340087	-0.103841	0.483215
AP3S1	0.117527	0.297479	-0.0624249	0.237792
FMNL1	0.117184	0.365006	-0.130639	0.515359
ELOC	0.116501	0.326089	-0.0930857	0.574969
PHPT1	0.116278	0.339095	-0.10654	0.694242
KDM5B	0.116258	0.301668	-0.0691526	0.236856
RAB27A	0.115949	0.337974	-0.106076	0.143039
WAC	0.115803	0.350778	-0.119173	0.73206
OGT	0.115777	0.346786	-0.115231	0.749955
BRK1	0.115362	0.433548	-0.202825	0.370157
IL16	0.114778	0.314379	-0.0848236	0.547655
PSMD13	0.114776	0.296152	-0.0665996	0.610123
ATP5MPL	0.114741	0.429777	-0.200295	0.713302
TMED9	0.114674	0.372068	-0.14272	0.41823
RPS19BP1	0.114028	0.345277	-0.117221	0.450855
SSU72	0.113866	0.345031	-0.117298	0.797449
LAMTOR5	0.113602	0.388638	-0.161435	0.703201
TIMM17B	0.113491	0.316331	-0.0893492	0.663167
SNX6	0.112667	0.38265	-0.157316	0.195378
SDHC	0.112644	0.285649	-0.0603598	0.679459
DUSP1	0.111889	0.330132	-0.106355	0.60994
FIBP	0.111824	0.299242	-0.0755937	0.593962
TMSB4X	0.111654	0.262922	-0.0396127	0.505656
ANP32B	0.111369	0.402417	-0.179678	0.279676
LSM7	0.11097	0.412213	-0.190272	0.541648
MBP	0.110678	0.416326	-0.19497	0.88645
ABRACL	0.110364	0.360414	-0.139686	0.648441
TRAF3IP3	0.110178	0.352139	-0.131783	0.152757
CEP350	0.110069	0.330746	-0.110608	0.389633
TBC1D10C	0.109496	0.337311	-0.11832	0.195289
CYBC1	0.109185	0.311629	-0.0932588	0.758855
WSB1	0.108949	0.360925	-0.143027	0.246812
SCAND1	0.108307	0.388675	-0.172061	0.246812
RALBP1	0.108284	0.318883	-0.102316	0.385467
UBXN4	0.108214	0.432506	-0.216078	0.583632
CDV3	0.108036	0.320859	-0.104787	0.785073
CHCHD10	0.107639	0.331063	-0.115785	0.47624
DPP7	0.107571	0.323383	-0.108242	0.220084
EIF6	0.107365	0.336486	-0.121755	0.549987
ITGB2	0.107347	0.441984	-0.227291	0.482749
SS18L2	0.107236	0.326926	-0.112453	0.322752
STMP1	0.107226	0.308955	-0.0945035	0.734387
SKAP1	0.107207	0.337602	-0.123188	0.778701
SRP9	0.106862	0.338522	-0.124799	0.425749
VPS37B	0.106215	0.299843	-0.0874143	0.336912
MDH2	0.106201	0.3432	-0.130799	0.500248
BRWD1	0.106156	0.294176	-0.081865	0.379116
GTF2A2	0.105715	0.343587	-0.132157	0.784648
RPL28	0.104562	0.274063	-0.0649398	0.668473
HNRNPA1	0.10414	0.477759	-0.269479	0.455799
FYN	0.104086	0.401841	-0.193669	0.440048
GTF3A	0.103939	0.335562	-0.127683	0.830826
SORL1	0.103599	0.36011	-0.152911	0.812185
TMIGD2	0.103426	0.333099	-0.126248	0.828683
MRPS34	0.103257	0.343091	-0.136576	0.610123
PPIG	0.103219	0.36173	-0.155292	0.828683
UBE2J1	0.102827	0.326804	-0.12115	0.318839
EIF1B	0.102751	0.359043	-0.15354	0.791782
CPNE3	0.102628	0.292335	-0.0870783	0.610123
RPS12	0.102433	0.282726	-0.0778599	0.505656
UBLCP1	0.101901	0.276758	-0.0729553	0.370157
RAB29	0.101858	0.263297	-0.0595815	0.680263
HMGN2	0.101747	0.377761	-0.174267	0.684172
IFI16	0.101679	0.42303	-0.219673	0.695718
MIER1	0.101633	0.292161	-0.0888962	0.470064
OPTN	0.101468	0.313571	-0.110635	0.784648
MRPL54	0.10075	0.331014	-0.129515	0.531033
GPR174	0.100512	0.296204	-0.0951806	0.730243
CCL3	-0.10012	0.225919	-0.42616	0.541648
HMGN3	-0.100271	0.187348	-0.387891	0.152757
VDAC2	-0.100482	0.13219	-0.333153	0.809759
CD7	-0.100853	0.256862	-0.458568	0.863297
HCLS1	-0.101089	0.165877	-0.368056	0.838518
MAPK1	-0.101228	0.14176	-0.344216	0.784648
ZFP36L2	-0.101233	0.27077	-0.473237	0.551634
DNAJC1	-0.101769	0.109779	-0.313316	0.446923
EEF1A1	-0.102142	0.11872	-0.323004	0.779794
TENT5C	-0.102865	0.129239	-0.334968	0.140045
IRF2	-0.104072	0.105433	-0.313576	0.220084
DDX6	-0.104439	0.132238	-0.341117	0.529723
TERF2IP	-0.104688	0.158414	-0.367789	0.60994
UQCRB	-0.104796	0.275391	-0.484982	0.128886
PRKX	-0.104937	0.126286	-0.336161	0.246812
ANKRD12	-0.104946	0.13261	-0.342503	0.610123
SEC14L1	-0.105098	0.107408	-0.317603	0.60994
PITPNC1	-0.105255	0.136555	-0.347066	0.800355
MT-ND4L	-0.105704	0.277211	-0.488618	0.726902
ARHGDIB	-0.105881	0.274868	-0.48663	0.577896
MEA1	-0.105941	0.102195	-0.314076	0.220084
MYADM	-0.106502	0.15075	-0.363754	0.838518
EIF3A	-0.107134	0.143113	-0.357381	0.477983
CSTB	-0.108077	0.207443	-0.423596	0.657383
BLOC1S1	-0.108099	0.0821416	-0.29834	0.230848
SATB1	-0.108538	0.117887	-0.334963	0.254216
HNRNPH3	-0.108568	0.0811625	-0.298299	0.70747
CEMIP2	-0.108605	0.120548	-0.337758	0.55759
HNRNPF	-0.10947	0.223723	-0.442662	0.27056
SASH3	-0.109905	0.104221	-0.324031	0.165778
CCDC59	-0.110055	0.107672	-0.327781	0.668473
CDC42SE2	-0.11013	0.168547	-0.388808	0.165716
ATP5F1A	-0.111186	0.116589	-0.33896	0.740244
BIN1	-0.112001	0.0659968	-0.289999	0.13255
C4orf3	-0.112132	0.214171	-0.438435	0.847188
RPS4X	-0.113039	0.128631	-0.354709	0.760952
EIF4A2	-0.113397	0.131206	-0.358	0.797697
PAXX	-0.113424	0.214742	-0.44159	0.362955
DHX36	-0.113923	0.137737	-0.365583	0.502771
GABARAPL2	-0.11405	0.191064	-0.419164	0.152757
RPL22	-0.114869	0.300581	-0.530319	0.220084
RPL27	-0.115863	0.283838	-0.515565	0.295966
CREM	-0.115878	0.173396	-0.405153	0.852845
CITED2	-0.117355	0.0832731	-0.317982	0.482749
CLDND1	-0.117411	0.1827	-0.417522	0.748102
SNRPD3	-0.117978	0.168584	-0.40454	0.325939
GBP5	-0.118887	0.107306	-0.34508	0.60994
CD58	-0.118955	0.0878503	-0.32576	0.593462
NIPBL	-0.119578	0.102462	-0.341618	0.737158
MRPL10	-0.119974	0.0854549	-0.325403	0.456965
FAM49B	-0.120229	0.161392	-0.40185	0.766642
TUBB4B	-0.12163	0.102399	-0.345659	0.73206
SAMD3	-0.12183	0.0978751	-0.341534	0.296085
SRSF10	-0.121844	0.0933107	-0.336999	0.588761
RER1	-0.121879	0.0947169	-0.338476	0.322421
HERPUD1	-0.122498	0.112168	-0.357164	0.657383
RPL29	-0.123759	0.132525	-0.380044	0.785073
PSMD8	-0.12378	0.130046	-0.377606	0.192901
MRPS36	-0.123965	0.127617	-0.375546	0.315626
SLC38A2	-0.124424	0.17516	-0.424007	0.445745
HNRNPDL	-0.124761	0.129615	-0.379137	0.128886
YBX1	-0.125077	0.177858	-0.428012	0.727316
SNRPC	-0.126359	0.0947345	-0.347453	0.668473
RPS20	-0.127402	0.143999	-0.398803	0.190233
TUBA1B	-0.12743	0.110257	-0.365118	0.441276
COX7A2L	-0.130128	0.174003	-0.434258	0.838471
SH3GLB1	-0.130544	0.0970857	-0.358174	0.641473
EAPP	-0.130894	0.100557	-0.362344	0.432945
GCC2	-0.130915	0.0909573	-0.352788	0.229802
RSRC2	-0.131466	0.0832893	-0.34622	0.415273
ARPC2	-0.131847	0.262639	-0.526333	0.230848
WTAP	-0.13192	0.0827953	-0.346636	0.437526
GNB2	-0.132169	0.113522	-0.377859	0.483215
ETS1	-0.132304	0.202784	-0.467393	0.350335
MPC2	-0.132314	0.0981016	-0.362731	0.657275
TXNL1	-0.132461	0.0713413	-0.336264	0.152757
EIF3E	-0.132621	0.147806	-0.413047	0.610123
CARD16	-0.133349	0.0677554	-0.334454	0.642987
TES	-0.133833	0.0955222	-0.363189	0.718088
PDE4D	-0.134135	0.132042	-0.400312	0.418337
VAMP2	-0.134547	0.0884145	-0.357509	0.588761
BHLHE40	-0.134647	0.142954	-0.412248	0.59644
LAMTOR4	-0.134815	0.174511	-0.44414	0.446923
SRSF9	-0.134831	0.14547	-0.415132	0.220321
MRPL41	-0.135422	0.130035	-0.400878	0.610123
KIF5B	-0.135487	0.0880881	-0.359061	0.679071
RPS5	-0.135758	0.199292	-0.470808	0.785224
SERTAD1	-0.135882	0.093339	-0.365104	0.473997
EEF2	-0.135945	0.241654	-0.513544	0.706903
DNAJA2	-0.136373	0.0779517	-0.350697	0.410584
PRF1	-0.136601	0.250562	-0.523765	0.678736
AKAP13	-0.136807	0.169145	-0.442758	0.793696
ARIH2	-0.13757	0.0714471	-0.346588	0.657383
SELENOS	-0.138081	0.134303	-0.410465	0.686764
MIF	-0.138112	0.272399	-0.548624	0.295966
COX5B	-0.138124	0.2428	-0.519048	0.152757
NDUFC1	-0.138405	0.0833538	-0.360164	0.229802
RPL9	-0.138419	0.249686	-0.526523	0.79754
AKAP9	-0.139048	0.0973012	-0.375397	0.262091
ST13	-0.139697	0.0861419	-0.365536	0.254812
UPP1	-0.14002	0.132225	-0.412266	0.657383
HIST1H4C	-0.140074	0.120148	-0.400296	0.361815
U2SURP	-0.140874	0.120427	-0.402176	0.137314
CCL4	-0.141245	0.31941	-0.6019	0.838518
ANP32A	-0.14133	0.108384	-0.391043	0.524292
SEC61G	-0.141547	0.243168	-0.526262	0.196941
COX17	-0.141551	0.15241	-0.435512	0.657383
CELF2	-0.141893	0.108217	-0.392003	0.113398
SMG1	-0.14213	0.0781901	-0.362451	0.280231
RNASEH2C	-0.14268	0.0662712	-0.351632	0.305531
B2M	-0.142693	-0.0291709	-0.256216	0.220084
ANXA1	-0.143856	0.201153	-0.488865	0.766271
SRP19	-0.144484	0.0632463	-0.352214	0.570108
NFKBIA	-0.145643	0.259208	-0.550494	0.195102
STAG2	-0.146297	0.0747489	-0.367344	0.317126
CHIC2	-0.146499	0.10444	-0.397438	0.530189
DDOST	-0.147228	0.0518814	-0.346337	0.559277
DUSP2	-0.147647	0.126926	-0.422221	0.530189
UBE2B	-0.147785	0.169861	-0.46543	0.0821746
IL2RB	-0.147826	0.203048	-0.4987	0.838518
SEPT2	-0.14938	0.0808698	-0.379631	0.617574
NDUFA11	-0.149804	0.0574259	-0.357034	0.175024
ACTR2	-0.150273	0.123044	-0.42359	0.246938
SSB	-0.150875	0.0480744	-0.349825	0.250635
SLIRP	-0.150916	0.0686107	-0.370442	0.512095
ANAPC11	-0.151033	0.1297	-0.431765	0.347902
SNRPB2	-0.151363	0.124341	-0.427067	0.431977
TUT4	-0.152494	0.0811362	-0.386125	0.220084
AES	-0.152509	0.171404	-0.476421	0.220084
NRDC	-0.153185	0.0613727	-0.367742	0.407697
ZEB2	-0.153498	0.129466	-0.436462	0.60994
CHCHD5	-0.154479	0.0472987	-0.356257	0.482749
TBCD	-0.154596	0.0789034	-0.388095	0.617574
WAS	-0.154853	0.0577587	-0.367464	0.433521
RSRP1	-0.155108	0.10292	-0.413135	0.556716
RNF149	-0.155409	0.0932414	-0.40406	0.683022
MRPL33	-0.155947	0.102602	-0.414496	0.642987
PRRC2C	-0.15642	0.171642	-0.484482	0.804403
NARF	-0.156555	0.0632489	-0.376358	0.444973
SF3B2	-0.156643	0.145086	-0.458373	0.773106
TAP1	-0.156816	0.0800938	-0.393726	0.415273
MYL6	-0.157389	0.197617	-0.512396	0.729587
LAMTOR1	-0.157524	0.0919106	-0.406958	0.317126
CCNL1	-0.158015	0.0987937	-0.414824	0.668241
ACADVL	-0.158052	0.0704825	-0.386587	0.595963
NDUFA3	-0.158175	0.148347	-0.464698	0.501545
S100A11	-0.158232	0.260552	-0.577016	0.844492
INPP5D	-0.158637	0.0780167	-0.395291	0.654903
PSMB8	-0.158868	0.153899	-0.471635	0.720224
CAPZA1	-0.160945	0.0646857	-0.386575	0.432945
TUBA1A	-0.161136	0.0628773	-0.385149	0.59644
PCBP2	-0.161192	0.208867	-0.531252	0.657383
PGK1	-0.163307	0.165727	-0.492341	0.196941
SRI	-0.163612	0.127445	-0.454669	0.714511
CAPZB	-0.164101	0.119403	-0.447606	0.246812
CD53	-0.164433	0.158006	-0.486872	0.782444
SELENOF	-0.165876	0.0776313	-0.409382	0.195856
PTPRC	-0.166391	0.241676	-0.574458	0.836473
SSNA1	-0.166765	0.081482	-0.415013	0.317013
RPSA	-0.166849	0.234489	-0.568187	0.838518
DCXR	-0.168787	0.101542	-0.439116	0.133291
UFC1	-0.169222	0.106059	-0.444503	0.657383
ALOX5AP	-0.170941	0.239718	-0.581601	0.796621
HMGB2	-0.17238	0.111397	-0.456157	0.686355
ACTB	-0.173093	0.0633379	-0.409523	0.610123
NOP58	-0.173466	0.0407858	-0.387717	0.147108
ANKRD11	-0.174078	0.0321015	-0.380257	0.502771
SRSF11	-0.174104	0.126515	-0.474722	0.549987
HNRNPM	-0.174287	0.0417375	-0.390312	0.152757
SLAMF7	-0.174922	0.043865	-0.393709	0.473997
PET100	-0.175047	0.125156	-0.475251	0.441276
PRKAR1A	-0.175182	0.104381	-0.454745	0.522436
COX8A	-0.175688	0.183789	-0.535166	0.777976
SELPLG	-0.17694	0.108594	-0.462475	0.512095
LNPEP	-0.17745	0.098493	-0.453392	0.0996837
DDIT4	-0.178255	0.117773	-0.474284	0.183371
MYH9	-0.178564	0.160175	-0.517302	0.691933
SEMA4D	-0.179542	0.0380122	-0.397096	0.512095
SDCBP	-0.180723	0.0814605	-0.442906	0.431977
MAF1	-0.180885	0.0606021	-0.422373	0.418909
HLA-B	-0.181267	-0.0240172	-0.338516	0.324257
TNFAIP3	-0.182191	0.239235	-0.603616	0.710303
ENO1	-0.182866	0.127549	-0.493282	0.573691
OST4	-0.183229	0.21486	-0.581318	0.668473
XRCC6	-0.183794	0.0381691	-0.405757	0.317013
MBNL1	-0.184362	0.167402	-0.536126	0.2601
TSC22D3	-0.184698	0.215687	-0.585083	0.432945
CKLF	-0.184909	0.106246	-0.476064	0.255475
TCEA1	-0.185882	0.137753	-0.509516	0.505342
CMC1	-0.186053	0.187746	-0.559851	0.784648
PA2G4	-0.186071	0.0931229	-0.465264	0.59644
FOSL2	-0.186276	0.084635	-0.457187	0.530189
CACYBP	-0.186322	0.0161432	-0.388787	0.246812
TAOK3	-0.186746	0.0284076	-0.4019	0.44872
PLAC8	-0.188864	0.0699629	-0.44769	0.287943
TECR	-0.188987	0.0677329	-0.445707	0.504858
TRBC1	-0.189659	0.187803	-0.56712	0.723969
SLC38A1	-0.18993	0.109213	-0.489074	0.679734
RPS16	-0.189979	0.206444	-0.586401	0.783347
SRSF5	-0.190055	0.158693	-0.538804	0.755594
SLC5A3	-0.19099	0.0872793	-0.469258	0.641473
CD247	-0.191279	0.194883	-0.577442	0.254216
CST7	-0.191858	0.203648	-0.587364	0.222462
NSA2	-0.191928	0.033593	-0.417448	0.0610215
TAF7	-0.192701	0.0739148	-0.459317	0.276318
FOS	-0.193862	0.086281	-0.474006	0.501545
SLTM	-0.193911	0.0380727	-0.425894	0.518024
RSF1	-0.194589	0.044506	-0.433684	0.484016
TPI1	-0.194711	0.192813	-0.582235	0.246812
CBLB	-0.195424	0.0697871	-0.460635	0.282602
PIP4K2A	-0.197857	0.0295891	-0.425302	0.43482
SLA2	-0.198716	0.0851399	-0.482571	0.315626
RPL21	-0.200119	0.169794	-0.570032	0.315626
SP100	-0.200283	0.0608039	-0.461369	0.220084
TYROBP	-0.200929	0.132379	-0.534237	0.686355
RRBP1	-0.201303	0.0391187	-0.441725	0.432945
KHDRBS1	-0.201588	0.0399439	-0.44312	0.415273
EEF1B2	-0.203144	0.166568	-0.572855	0.688758
LAMTOR2	-0.203527	0.0249778	-0.432032	0.152757
FKBP8	-0.203711	0.0551656	-0.462588	0.175024
RUNX3	-0.204257	0.141296	-0.549811	0.315626
LY6E	-0.205298	0.170167	-0.580764	0.322421
DHRS7	-0.205959	0.0851356	-0.497054	0.607048
RGCC	-0.206088	0.0905399	-0.502715	0.617574
NR3C1	-0.207832	0.0740515	-0.489716	0.574969
C6orf62	-0.208444	0.00562553	-0.422513	0.152757
EIF1	-0.208599	0.112684	-0.529882	0.253603
CYTIP	-0.209313	0.0916016	-0.510228	0.389633
HSP90AA1	-0.210938	0.174071	-0.595947	0.610123
ITM2B	-0.212537	0.185212	-0.610287	0.643625
TIMP1	-0.216954	0.0594411	-0.493349	0.482749
OSBPL8	-0.217557	0.02703	-0.462144	0.479325
TMEM219	-0.217819	0.0375698	-0.473208	0.49562
PCBP1	-0.21848	0.15942	-0.59638	0.196941
PSMB9	-0.219608	0.157963	-0.59718	0.362955
ABLIM1	-0.219629	0.0453262	-0.484584	0.255475
PHB2	-0.220926	-0.0114282	-0.430424	0.220084
MYL12A	-0.221198	0.196344	-0.63874	0.246812
KTN1	-0.221267	0.0480176	-0.490551	0.455799
ZCRB1	-0.222179	-0.0191994	-0.425159	0.236608
BSG	-0.223764	0.0278383	-0.475367	0.482749
GPX4	-0.223876	0.127292	-0.575043	0.479325
UBA52	-0.224352	0.123358	-0.572062	0.648441
SEPT7	-0.227704	0.141619	-0.597026	0.693267
IL32	-0.229037	0.237372	-0.695447	0.784648
KRTCAP2	-0.229128	0.10898	-0.567236	0.452825
MYL12B	-0.230145	0.151722	-0.612012	0.515359
PAPOLA	-0.230908	0.0115496	-0.473365	0.304079
SUN2	-0.232544	0.0328498	-0.497937	0.256702
RPS3A	-0.235484	0.0608316	-0.531799	0.43589
FLNA	-0.236706	0.0948735	-0.568285	0.610123
CLEC2B	-0.238259	0.13288	-0.609397	0.439217
SARAF	-0.238501	0.168603	-0.645604	0.196941
ATOX1	-0.238987	-0.0341285	-0.443845	0.140045
PNRC1	-0.240127	0.170748	-0.651003	0.610123
KLRB1	-0.240872	0.201283	-0.683026	0.755622
RGS1	-0.242177	0.0383279	-0.522682	0.397319
PRPF38B	-0.246632	0.00560606	-0.49887	0.415307
SKP1	-0.249886	0.108821	-0.608593	0.60994
ARHGAP9	-0.25105	0.0709779	-0.573079	0.547655
SURF4	-0.251848	-0.0158737	-0.487822	0.315626
PRKACB	-0.253528	0.0011361	-0.508192	0.350335
TPT1	-0.254243	-0.0202939	-0.488192	0.375599
SMIM37	-0.254418	-0.0358532	-0.472982	0.282602
DEK	-0.25446	0.0653405	-0.57426	0.137314
ZNF644	-0.25518	-0.0231382	-0.487221	0.315626
EIF3G	-0.256094	0.0787777	-0.590965	0.577821
GNPTAB	-0.258775	0.0085905	-0.526141	0.246812
RPL7	-0.259757	0.122196	-0.64171	0.482749
RNPS1	-0.262037	-0.0207716	-0.503302	0.236152
CRIP1	-0.263504	0.0146894	-0.541698	0.220084
PAIP2	-0.265067	0.0202235	-0.550358	0.220084
NOSIP	-0.265365	-0.0060412	-0.52469	0.152757
MCL1	-0.265514	0.0283338	-0.559363	0.148156
YWHAB	-0.266174	0.12828	-0.660628	0.654718
NPM1	-0.268058	0.134473	-0.670588	0.317025
ELF1	-0.271985	0.0528045	-0.596774	0.37846
EEF1D	-0.27616	0.103476	-0.655796	0.530189
LCP1	-0.277243	0.0711361	-0.625622	0.565105
IDS	-0.277445	0.0147197	-0.56961	0.152757
TIGIT	-0.28474	-0.0308098	-0.538671	0.320539
YPEL3	-0.285172	0.079712	-0.650057	0.132042
SRRM1	-0.288128	0.0315361	-0.607792	0.279193
RAP1B	-0.291165	0.0260968	-0.608426	0.444495
GUK1	-0.293524	0.0729472	-0.659996	0.444495
G3BP2	-0.295159	-0.0572232	-0.533095	0.212691
HM13	-0.296585	-0.0454645	-0.547705	0.254812
UBE2D3	-0.29772	0.0278472	-0.623287	0.361815
MOB1A	-0.297967	-0.0629857	-0.532947	0.128886
KLF6	-0.305712	0.0782008	-0.689624	0.403845
MRPL43	-0.305757	-0.0707264	-0.540788	0.104473
FTL	-0.307149	-0.00458591	-0.609712	0.370157
ATP5ME	-0.309381	0.0370129	-0.655775	0.0711767
RABGAP1L	-0.313196	-0.0690133	-0.55738	0.113398
ATP5MD	-0.314868	0.0366077	-0.666344	0.444973
SMIM26	-0.316882	-0.0266947	-0.607068	0.152757
TMA7	-0.31725	0.114646	-0.749146	0.0569454
NEAT1	-0.319821	0.0997485	-0.73939	0.289051
OAZ1	-0.322776	0.0707408	-0.716292	0.465879
PKM	-0.324625	-0.0258169	-0.623434	0.282602
STK17A	-0.329908	0.00068395	-0.660501	0.413917
HNRNPU	-0.332948	-0.0210819	-0.644814	0.35464
CIRBP	-0.33475	0.0258673	-0.695367	0.448036
RPL6	-0.33583	0.00742661	-0.679087	0.410584
FTH1	-0.341438	-0.0115939	-0.671282	0.220084
ARPC3	-0.344439	0.0497354	-0.738613	0.382996
SLC7A5	-0.34922	-0.115384	-0.583056	0.128886
ADGRE5	-0.350145	-0.0084184	-0.691872	0.37846
TGFB1	-0.359019	0.0161347	-0.734172	0.362955
SNX3	-0.367961	-0.131501	-0.604421	0.124607
SH2D2A	-0.368368	0.00261188	-0.739347	0.373741
CALM2	-0.375836	-0.0256361	-0.726037	0.196941
CLIC3	-0.381378	0.041106	-0.803862	0.483215
RPL38	-0.385258	0.0301409	-0.800657	0.363339
LYAR	-0.386982	-0.0524689	-0.721496	0.0182064
CNOT6L	-0.388171	-0.083074	-0.693267	0.246812
BTG1	-0.39968	-0.00506562	-0.794295	0.402726
GABARAP	-0.408151	-0.0203418	-0.795959	0.104473
UBC	-0.422527	-0.0166923	-0.828361	0.370157
LAPTM4A	-0.429156	-0.16685	-0.691462	0.0793935
ZFP36	-0.435792	-0.0387518	-0.832831	0.230848
CYBA	-0.443944	-0.124643	-0.763245	0.0711767
SYTL3	-0.444033	-0.0789787	-0.809087	0.196941
RPS29	-0.459984	-0.036369	-0.8836	0.297436
CXCR4	-0.460924	-0.0604763	-0.861371	0.113398
RPL37A	-0.463084	-0.0678307	-0.858338	0.176835
HMGN1	-0.468614	-0.146809	-0.790418	0.152757
MT2A	-0.49058	-0.00956465	-0.971596	0.195378
COX7C	-0.514	-0.109416	-0.918584	0.222462
MTRNR2L12	-0.640415	-0.159204	-1.12163	0.0793935
SYF2	-0.646796	-0.344692	-0.948899	0.0031967
RPL26	-0.660464	-0.243491	-1.07744	0.113398

## Sheet: Table S9
Table S9: Differential gene expression in
TIGIT antagonist treated CD8 T cells relative to control
using MAST with sample as a random effect.
CI: confidence interval, FDR: false discovery rate
Gene	log2FC	CI_upper	CI_lower	FDR
IL32	1.05659	1.16548	0.947705	1.04535e-109
CCL5	1.01656	1.13267	0.900453	6.08911e-90
SH3BGRL3	0.870369	1.00797	0.732767	2.90632e-94
GZMK	0.806647	0.937724	0.67557	9.59898e-90
RARRES3	0.805712	0.97556	0.635863	6.10953e-88
GZMA	0.775624	0.892103	0.659145	5.24118e-73
IFITM1	0.771827	0.87133	0.672324	4.66741e-54
NKG7	0.771028	0.868803	0.673254	3.05608e-59
MT-ATP8	0.673878	0.77788	0.569877	2.91344e-46
CD74	0.566401	0.662207	0.470594	4.0248e-32
PFN1	0.566274	0.667497	0.465051	9.079e-39
HCST	0.565602	0.659871	0.471334	1.04662e-39
COTL1	0.558561	0.645661	0.471461	1.43733e-40
CD3D	0.546887	0.636836	0.456938	1.62411e-30
CST7	0.526165	0.624945	0.427385	1.08725e-33
CYBA	0.514642	0.596966	0.432318	1.47402e-43
ACTB	0.511293	0.587408	0.435178	1.56227e-64
CORO1A	0.492388	0.577945	0.406831	6.11773e-34
PSMB9	0.460077	0.551995	0.36816	7.23359e-30
GZMB	0.449972	0.553079	0.346865	7.86524e-29
HLA-DPB1	0.424234	0.506451	0.342017	4.3708e-29
S100A4	0.419657	0.551261	0.288053	1.25039e-23
MT-ND1	0.416815	0.601933	0.231698	1.03999e-17
RAC2	0.408523	0.488963	0.328084	3.37863e-29
MT-CO2	0.402052	0.531256	0.272849	1.85071e-67
SYTL3	-0.40303	-0.310447	-0.495614	4.16089e-26
RPL39	-0.462067	-0.426422	-0.497711	9.60173e-182
RPS27	-0.478392	-0.447216	-0.509567	1.44157e-204
RPL36	-0.4825	-0.434005	-0.530996	1.09936e-114
RPS21	-0.488156	-0.435808	-0.540504	5.76715e-117
ZFP36	-0.492194	-0.396162	-0.588226	1.23846e-39
IL7R	-0.539361	-0.439752	-0.638969	3.7043e-35
RPL37	-0.554608	-0.484753	-0.624463	2.47955e-116
RPS29	-0.573181	-0.48594	-0.660421	3.1222e-90
RPL26	-0.575266	-0.502445	-0.648087	7.40416e-106
RPL37A	-0.621697	-0.535871	-0.707523	3.43914e-87
RPL38	-0.652493	-0.566235	-0.738751	4.21489e-86
CREM	-0.676699	-0.577312	-0.776086	1.15377e-62
ZFAS1	-0.765212	-0.66745	-0.862975	1.93591e-71

## Sheet: Table S10
Table S10: Differential gene expression in
TIGIT antagonist treated TFh-like cells relative to control
using MAST with sample as a random effect.
CI: confidence interval, FDR: false discovery rate
Gene	log2FC	CI_upper	CI_lower	FDR
MT-ATP8	0.714409	0.825768	0.60305	1.03845e-41
SH3BGRL3	0.635576	0.765864	0.505287	2.69276e-64
IL32	0.612914	0.745851	0.479978	1.86018e-31
RARRES3	0.565523	0.873939	0.257108	1.05939e-57
CD74	0.533199	0.644643	0.421756	8.17855e-19
MT-ND1	0.513764	0.682862	0.344667	7.3557e-25
S100A4	0.50869	0.628932	0.388448	2.33254e-17
ACTB	0.484008	0.546395	0.42162	7.93195e-66
PFN1	0.437377	0.537465	0.337289	3.7872e-35
MT-CYB	0.433618	0.54326	0.323976	7.84414e-32
MT-CO2	0.421665	0.486719	0.356611	1.22249e-58
LTB	0.415994	0.515237	0.31675	9.26588e-28
CD7	0.413974	0.524004	0.303943	5.03141e-23
TAGLN2	0.413045	0.51601	0.310081	7.33222e-13
CXCL13	0.411032	0.584589	0.237474	2.83745e-06
S100A6	0.408472	0.515245	0.301698	2.57681e-14
SYTL3	-0.40329	-0.295231	-0.51135	1.89278e-17
SEC61G	-0.404721	-0.3016	-0.507842	1.09773e-29
ETS1	-0.417654	-0.313147	-0.522162	2.62644e-14
RPL37	-0.436685	-0.369955	-0.503415	7.76384e-68
JUNB	-0.450906	-0.33276	-0.569052	7.70046e-16
RPS27	-0.454038	-0.414404	-0.493671	4.74826e-109
RGS1	-0.466967	-0.365381	-0.568553	3.45753e-21
RPS29	-0.486867	-0.388836	-0.584897	8.61627e-39
ZFAS1	-0.489285	-0.385092	-0.593478	1.90617e-32
RPL37A	-0.495255	-0.400553	-0.589957	5.63684e-43
ZFP36	-0.52121	-0.391571	-0.650849	2.00116e-21
RPL38	-0.527676	-0.42992	-0.625431	1.11826e-41
MTRNR2L12	-0.531307	-0.372075	-0.690538	4.85356e-28
CREM	-0.535281	-0.4282	-0.642363	2.39795e-24
RPL26	-0.573356	-0.492518	-0.654195	2.45392e-77
MT2A	-0.706429	-0.558125	-0.854733	9.90994e-35

[truncated: 3 more sheets: Table S11, Table S12, Table S13]
